# Supplementary material for: Robotic Ankle Assessment Post-Stroke: Reliability, Comparison to Therapists, and Benchmark Dataset Development
Source: Sensors (Basel). 2025 Oct 17;25(20):6405. doi: 10.3390/s25206405 (PMC12568168; doi:10.3390/s25206405)
Supplement: Supplementary file 1 [file sensors-25-06405-s001.zip]

Archive with 1 entries (1 files):
- sensors-3906974-supplementary.xlsx
