# Supplementary material for: Robotic Ankle Assessment Post-Stroke: Reliability, Comparison to Therapists, and Benchmark Dataset Development
Source: Sensors (Basel). 2025 Oct 17;25(20):6405. doi: 10.3390/s25206405 (PMC12568168; doi:10.3390/s25206405)
Supplement: Supplementary file 1 [file sensors-25-06405-s001.zip › sensors-3906974-supplementary.xlsx]

## Sheet: Unimpaired Participants
			Active Range of Motion (AROM)								Dorsiflexion Maximum Voluntary Contraction (MVC)
Subject	Leg Dominance	Session 1: Dominant Ankle Maximum Dorsiflexion Position [deg]	Session 1: Dominant Ankle Maximum Plantarflexion Position [deg]	Session 2: Dominant Ankle Maximum Dorsiflexion Position [deg]	Session 2: Dominant Ankle Maximum Plantarflexion Position [deg]	Session 1: NonDominant Ankle Maximum Dorsiflexion Position [deg]	Session 1: NonDominant Ankle Maximum Plantarflexion Position [deg]	Session 2: NonDominant Ankle Maximum Dorsiflexion Position [deg]	Session 2: NonDominant Ankle Maximum Plantarflexion Position [deg]		Session 1: Dominant Ankle Maximum Dorsiflexion Torque [Nm]	Session 2: Dominant Ankle Maximum Dorsiflexion Torque [Nm]	Session 1: NonDominant Maximum Dorsiflexion Torque [Nm]	Session 2: NonDominant Maximum Dorsiflexion Torque [Nm]
Young Participants
1	Right	26.8128	-38.9149	27.3696	-38.198	25.6716	-39.0015	23.7948	-40.4079		31.89	33.082	30.6741	28.5735
2	Right	24.1172	-57.3988	22.7117	-57.6041	12.7212	-51.5414	12.2818	-54.3193		25.6552	26.1093	18.4747	18.4248
3	Left	22.7101	-47.3821	24.412	-45.0061	20.8391	-46.5607	24.8498	-49.4002		27.1715	28.1178	25.1006	27.0475
4	Right	21.4806	-53.5329	24.2054	-49.0516	21.4808	-50.9534	22.7118	-45.8224		23.2441	25.0426	25.3168	27.9124
5	Right	22.4122	-44.0683	24.1953	-47.5516	18.2872	-48.2282	19.4883	-48.4541		24.2446	23.1952	18.6443	26.0785
6	Right	24.7915	-41.0805	22.9478	-39.6158	25.5826	-40.4063	25.3485	-36.9158		27.4247	24.7128	31.9841	31.6958
7	Right	31.2382	-43.8392	33.6613	-42.7174	26.5434	-45.8825	34.5171	-43.1554		26.9955	30.8683	32.8873	32.4212
8	Right	29.8867	-52.8874	34.1972	-51.8614	30.2192	-50.315	31.7354	-48.0054		34.7198	34.4662	38.3463	39.0663
9	Right	37.1286	-60.1844	37.9187	-60.7021	38.7006	-51.633	41.642	-53.2254		35.3435	32.0382	35.7998	31.5368
10	Right	23.5862	-44.5103	25.4875	-43.6584	21.2558	-44.9371	24.2049	-37.1851		31.9396	31.0144	35.4334	32.6478
11	Right	21.8037	-47.4147	23.5315	-49.1363	20.8775	-45.5066	25.6409	-47.7301		29.0106	27.6098	34.2574	31.0537
12	Right	25.143	-54.9686	26.5202	-52.7698	21.3656	-52.2965	26.4559	-49.7236		30.452	28.5151	28.2734	29.0221
13	Right	24.6194	-51.7758	28.5431	-47.4679	23.2164	-50.338	23.67	-48.7647		36.7393	34.0447	33.0023	33.9229
14	Right	21.9507	-44.922	23.7074	-44.3963	22.0683	-54.0028	23.4916	-43.981		24.8355	21.0554	29.3626	27.8972
15	Right	28.6009	-36.4809	30.0648	-41.1692	29.5378	-35.3964	26.5774	-38.1505		33.517	31.2866	37.0275	34.1627
16	Right	30.0373	-52.7043	32.5317	-52.9694	28.241	-50.3089	31.7488	-53.1164		27.3342	26.2792	28.9881	30.4951
17	Right	28.5412	-62.6071	29.0415	-64.0207	25.4517	-63.1433	28.5449	-63.4049		23.3339	23.1665	22.8223	22.4646
18	Right	27.4339	-56.6946	27.3125	-61.3871	29.1728	-54.4779	24.0835	-55.0522		28.4116	28.4365	34.1287	29.4796
19	Right	35.399	-40.2321	34.0216	-40.5542	32.5295	-37.8582	31.6467	-39.5235		42.8645	42.3299	41.4237	41.8706
20	Right	33.1734	-51.5122	34.9608	-48.9131	30.6504	-46.4732	32.9664	-44.9186		30.4991	31.3045	34.5343	33.4898
21	Right	18.5204	-48.2335	19.1386	-47.4724	21.8768	-46.7685	17.7321	-49.6086		14.434	14.3765	15.327	18.2619
22	Right	35.2507	-50.2965	33.3455	-47.6717	35.6372	-50.2797	36.4524	-49.5468		24.8516	27.4918	29.3163	31.0221
23	Right	24.142	-60.768	20.1628	-64.1665	24.1324	-52.5067	23.2928	-55.441		15.3113	12.9445	18.6864	16.7784
24	Left	22.4194	-45.8263	27.4881	-42.8377	21.2194	-45.2086	26.1717	-42.3692		23.096	26.992	17.5844	20.4343
25	Right	27.6634	-48.2006	26.6838	-47.6457	30.1825	-50.1626	25.6419	-52.0664		29.7352	34.8221	39.9119	36.2164
26	Right	24.8505	-53.3869	20.5763	-57.1076	22.3022	-53.0878	15.036	-58.1614		23.216	18.8689	19.4167	16.7729
27	Right	13.2381	-47.4944	18.0239	-45.7669	15.7058	-46.7077	18.2291	-49.5664		14.084	16.5167	14.5281	13.5194
28	Right	29.2465	-44.1872	34.7965	-48.4039	24.7345	-48.5452	32.9362	-46.7584		25.4453	26.2302	24.3216	26.9271
29	Right	32.9655	-53.0927	32.0884	-54.4659	30.9682	-54.2656	29.0328	-51.8269		24.751	24.5347	26.0433	25.178
30	Right	14.3906	-58.2463	15.0222	-62.8219	15.4663	-55.7755	15.1812	-60.1529		18.0987	15.5025	21.9198	17.7041
31	Right	23.8746	-55.4943	30.5879	-52.1757	16.8747	-51.1745	23.505	-51.1984		30.2348	33.5888	26.5427	32.3226
32	Right	16.7103	-46.0315	16.7563	-50.1914	18.8441	-44.9416	19.4299	-47.9946		13.3718	11.2432	16.887	18.0754
33	Right	18.9361	-46.8537	17.2265	-43.4391	19.9589	-43.0439	16.1102	-46.2357		14.3676	13.6232	19.1673	16.1081
34	Right	19.812	-48.5509	24.8804	-44.6834	19.1986	-47.1441	22.9701	-43.5057		17.1929	18.6765	18.035	18.4631
35	Right	17.43	-53.913	23.3285	-50.6321	16.6445	-54.0589	23.2104	-51.0721		19.1556	27.6116	20.8675	28.5373
36	Right	21.0995	-49.9275	21.7148	-52.7701	18.3144	-43.9514	18.847	-43.4823		28.1614	26.2989	27.2987	28.4143
Older Participants
1	Right	23.3585	-56.4326	24.1481	-53.3545	20.8658	-55.2016	19.6655	-50.1944		21.1528	16.7707	19.3853	18.4377
2	Left	13.3276	-33.1702	14.1861	-36.8926	23.063	-30.9144	18.8157	-37.9468		23.5514	14.8285	34.4085	24.7956
3	Right	15.6215	-44.7944	15.0353	-40.2318	15.4458	-42.1569	16.9105	-44.0981		13.0081	14.5824	18.7124	16.9471
4	Left	29.714	-43.718	27.8963	-44.0418	26.3741	-40.3149	27.1066	-40.7873		25.5556	25.0526	20.4499	22.2247
5	Right	32.9952	-53.7652	33.9617	-49.1371	31.0918	-53.9127	31.5593	-51.3367		19.2645	22.7328	21.8482	23.5566
6	Right	27.08	-45.0377	27.7516	-43.9517	30.4465	-40.7271	29.0333	-44.857		28.0326	27.4103	35.2896	31.6802
7	Right	26.6388	-52.8312	27.2827	-50.2235	26.0174	-47.407	28.1036	-47.9099		25.1431	25.3553	29.5556	26.8161
8	Right	19.688	-55.605	20.6893	-54.0542	15.4765	-59.3323	16.4142	-59.3041		15.8585	18.1854	13.7213	16.3901
9	Right	31.7956	-56.9596	30.3291	-55.7609	32.936	-55.3945	34.4925	-56.3735		38.8405	31.6437	41.9902	40.741
10	Right	29.6529	-47.5273	30.768	-47.35	31.0903	-43.771	35.0192	-45.4462		40.3689	42.4141	42.4004	52.6514
11	Right	22.5419	-52.5069	24.5645	-45.5335	15.3311	-48.0854	17.5552	-45.8826		13.3163	18.7751	12.6598	16.7511
12	Left	15.0359	-46.2961	14.5989	-46.4444	10.7285	-38.5929	10.6133	-39.2648		14.7222	18.1805	8.51916	8.67053
13	Left	26.2563	-48.2322	24.9384	-49.81	26.1111	-47.8773	22.7412	-44.3652		33.0306	29.0105	30.8273	28.4033
14	Right	21.6803	-46.5292	24.8796	-44.685	18.0841	-44.4162	20.8083	-44.6501		15.8042	15.7887	14.8205	16.8558
15	Right	13.5663	-45.5656	15.5132	-46.7942	19.4594	-39.3535	19.7184	-42.4003		14.1006	16.5115	28.9102	27.8797
16	Right	33.7847	-51.8321	43.8645	-55.1147	34.5199	-64.0222	36.7723	-62.0311		21.7736	21.0932	18.9299	20.5636
17	Right	24.0578	-56.4315	23.7955	-50.5142	18.0907	-53.1752	18.4579	-52.8783		26.9458	27.3119	28.9073	24.4412
18	Right	18.1168	-53.0043	16.2955	-57.6329	20.2504	-55.4557	19.1078	-57.7209		13.0446	13.4629	15.9411	16.6771
19	Right	26.9283	-56.549	33.0571	-51.1296	26.1675	-57.651	30.7388	-48.6673		20.5537	27.3648	19.7843	28.0426
20	Right	19.05	-45.7681	19.9271	-44.6726	19.6056	-48.2046	21.4808	-48.6821		15.2039	12.5715	16.8324	13.96
21	Right	21.1005	-62.3792	26.1994	-56.6107	25.6699	-47.9043	28.5316	-52.4485		14.8827	17.7712	19.046	20.9894
22	Right	17.4088	-59.8637	19.4901	-55.6983	18.8682	-58.103	18.4626	-55.9934		12.6951	14.6025	15.9951	14.2555
23	Right	17.672	-52.4694	20.8076	-47.85	18.4342	-50.735	20.4566	-48.8151		17.8071	19.6645	21.6865	20.5187
24	Right	26.402	-53.3286	28.4834	-53.6795	28.3947	-47.7311	30.5631	-46.3833		17.2706	18.6869	21.1053	23.4017
25	Right	27.3997	-45.006	30.0093	-45.1522	22.0677	-47.8186	25.2621	-46.0054		24.5793	26.1117	23.1967	23.8262
26	Right	23.0931	-47.349	23.1215	-51.8614	22.7113	-48.3753	24.8823	-49.0788		17.4794	18.7388	21.3746	22.7619

## Sheet: Chronic Stroke Participants
	Active Range of Motion (AROM)										Maximum Voluntary Contraction (MVC)
Subject	Impaired Side	Session 1: Impaired Ankle Maximum Dorsiflexion Position [deg]	Session 1: Impaired Ankle Maximum Plantarflexion Position [deg]	Session 2: Dominant Ankle Maximum Dorsiflexion Position [deg]	Session 2: Dominant Ankle Maximum Plantarflexion Position [deg]	Session 1: Unimpaired Ankle Maximum Dorsiflexion Position [deg]	Session 1: Unimpaired Ankle Maximum Plantarflexion Position [deg]	Session 2: Unimpaired Ankle Maximum Dorsiflexion Position [deg]	Session 2: Unimpaired Ankle Maximum Plantarflexion Position [deg]		Session 1: Impaired Ankle Maximum Dorsiflexion Torque [Nm]	Session 2: Impaired Ankle Maximum Dorsiflexion Torque [Nm]	Session 1: Unimpaired Maximum Dorsiflexion Torque [Nm]	Session 2: Unimpaired Maximum Dorsiflexion Torque [Nm]
1	Left	16.442	-38.6188	17.7615	-40.3785	30.0661	-63.4507	25.2773	-60.6467		10.637	10.4334	20.2295	19.9611
2	Right	7.97482	-45.6539	6.24574	-44.112	23.4172	-50.6721	27.0576	-47.4782		8.71957	3.49528	18.525	19.9355
3	Left	2.03355	-45.178	-13.6463	-44.2733	29.9428	-70.3501	27.9525	-74.7044		0	0	20.5966	18.7544
4	Left	-29.1152	-30.8264	-26.8576	-29.0392	16.8236	-38.5621	21.2757	-40.3055		0	0	23.2525	24.6063
5	Right	8.48661	-17.0273	12.0483	-14.6843	22.2115	-45.1249	25.085	-43.5706		9.59205	12.4025	29.9975	26.8892
6	Left	8.27427	-26.871	1.9702	-18.6097	24.4043	-52.0905	18.7559	-53.8166		5.66023	0	19.621	15.1432
7	Left	12.7533	-28.9095	8.455	-23.5903	23.2388	-45.8561	25.1687	-40.1136		10.2542	4.85915	16.7264	15.9277
8	Right	7.53581	-7.4751	9.70324	-6.04056	40.8534	-57.8986	35.3686	-56.7233		5.4241	5.89367	22.503	22.3296
9	Right	13.9219	-36.3782	6.9491	-32.4671	21.6567	-47.908	19.3715	-49.488		7.80464	10.7958	17.3495	17.646
10	Right	3.0726	-34.5785	0.330238	-36.1291	16.9819	-48.9617	18.1715	-45.0946		3.84904	1.2514	19.6155	20.2083
11	Left	-14.6421	-22.3591	-6.70298	-21.4076	20.0452	-39.8072	18.7852	-40.5526		0.189006	2.34168	26.6153	23.2937
12	Right	8.61969	-24.7034	12.2814	-39.3384	19.078	-51.7454	20.0015	-54.2653		7.35931	3.66979	18.0545	14.2958
13	Left	-4.68384	-32.8459	-17.8541	-31.8807	24.6879	-37.7707	21.8885	-36.7043		0	0	12.6282	12.95
14	Right	-16.7613	-29.9206	5.33838	-29.5392	17.3529	-48.2013	27.1542	-49.5479		0	0.624375	22.2527	17.9163
15	Left	-36.6443	-37.2429	-25.194	-28.5413	35.1629	-43.4512	25.7298	-37.2104		0	0	10.0292	8.3451
16	Left	14.7717	-29.9075	7.27315	-33.522	28.0141	-46.6216	27.9834	-45.0205		15.1291	4.1671	34.9749	32.5974
17	Left	23.0051	-36.8295	8.59126	-33.7267	32.961	-55.2827	32.7596	-53.5308		17.5617	12.6277	37.1609	34.643
18	Left	13.07	-17.4083	14.7097	-25.3772	16.0908	-45.3006	18.6681	-48.3753		8.64611	9.11464	18.6822	15.8625
19	Left	1.67661	-44.6837	2.02759	-46.2675	14.3322	-55.1136	17.6746	-55.2914		0	0.183346	10.8174	14.244
20	Left	-11.6834	-28.8341	-1.98617	-32.3791	34.1968	-45.094	38.8535	-50.3969		0	0	16.3809	16.9921
21	Right	-23.7535	-34.0783	-27.4452	-35.5141	46.4893	-43.5121	42.0137	-41.7836		0	0	25.3125	24.952
22	Left	2.90862	-20.0744	3.31282	-15.6816	19.1518	-40.1724	20.6303	-48.8432		0.294938	1.90304	19.6844	17.5791
23	Right	8.82404	-9.41121	6.24806	-25.5809	18.7563	-38.6486	16.6761	-38.1667		7.01665	2.66935	23.493	20.4694
24	Left	18.4634	-11.6371	20.268	8.3431	46.7939	-52.2457	47.1456	-52.1857		0.827086	2.49405	5.17015	5.71483
25	Left	17.3202	-21.0409	23.9999	-20.2499	34.3722	-38.6775	31.4704	-34.9001		4.11713	8.89368	11.1424	18.876
26	Left	-14.8771	-27.5744	-6.76132	-28.4533	24.7008	-48.6902	25.5512	-42.3626		0	0	18.3848	15.8329
27	Right	14.6253	-17.6408	17.584	-13.6833	22.9621	-33.3469	27.2231	-33.3738		8.77017	10.6724	26.7386	31.8902
28	Right	13.365	-22.0033	17.0277	-28.1568	27.2986	-45.0363	30.39	-47.4097		9.6269	11.5345	24.4658	27.6514
29	Left	-2.89468	-18.5875	0.416527	-23.8537	19.1657	-49.1372	14.1859	-46.9969		0.551565	0.673116	10.4219	8.94262
30	Left	5.71704	-14.0112	8.73758	-13.5414	20.8976	-56.5785	19.1975	-54.7044		0.934036	1.71282	13.7477	12.6623
31	Left	-1.22454	-29.6867	-12.6208	-34.9279	31.2658	-39.2065	21.0708	-43.1026		1.02722	0	29.1793	12.1165
32	Left	-2.48316	-29.5373	7.27374	-34.0783	20.7185	-37.0694	20.8361	-41.0797		1.76737	0.479162	14.6141	13.5859
33	Left	20.1027	-48.1707	22.2664	-49.7526	25.3107	-51.3911	32.2325	-46.1792		14.6959	17.246	17.5442	19.3755
34	Right	8.18958	-27.6663	11.0533	-28.126	27.6388	-41.4307	26.1977	-37.9453		6.82023	7.72192	28.3912	28.5598
